# Supplementary material for: Sleep, sedentary behavior, and physical activity: A compositional data analysis of 24-hour movement behaviors and executive function in preschool children
Source: PLoS One. 2026 May 8;21(5):e0333563. doi: 10.1371/journal.pone.0333563 (PMC13155550; doi:10.1371/journal.pone.0333563)
Supplement: S1 File — This is the supporting data for the manuscript. (XLS) [file pone.0333563.s001.xls]

## Sheet: 文章数据库
Sex	Height	Weight	BMI	Inhibitory control	Cognitive flexibility	Working memory	SP	SB	LPA	MVPA
Boy	101-105	16-18	16.3265	0.69	9	2	536	651	176	77
Girl	95-100	13-15	13.9383	0.81	7	2.67	569	704	132	34
Boy	101-105	13-15	13.6676	0.51	12	0.33	524	727	137	52
Girl	111-115	19-21	15.3497	0.93	9	0.33	491	770	138	40
Boy	111-115	19-21	16.4461	0.63	9	1	528	820	86	7
Girl	101-105	13-15	14.1389	0.87	10	1	617	558	202	64
Girl	106-110	16-18	14.5801	0.9	9	1.33	533	764	120	23
Boy	111-115	25-27	19.6597	0.9	9	1.33	507	789	117	27
Girl	106-110	16-18	13.975	0.97	9	1.33	517	789	103	31
Boy	111-115	19-21	16.6027	0.37	12	1.33	533	718	146	43
Boy	95-100	13-15	13	0.65	11	1.67	553	812	69	6
Girl	106-110	16-18	14.876	0.85	12	1.67	495	830	100	15
Girl	101-105	16-18	17.0993	1	4	2	600	602	182	57
Boy	116-120	13-15	10.7728	0.79	4	2	560	729	114	37
Boy	111-115	19-21	15.6629	0.48	9	2	567	713	138	23
Girl	101-105	16-18	14.5125	0.72	9	2	509	727	163	41
Girl	101-105	16-18	14.4711	1	9	2	556	639	193	51
Girl	106-110	16-18	14.8485	0.97	10	2	567	729	125	19
Boy	106-110	16-18	14.8485	1	10	2	558	782	84	16
Girl	101-105	16-18	15.9844	0.8	10	2	665	548	179	48
Girl	101-105	16-18	16.2442	1	10	2	664	543	164	69
Boy	95-100	13-15	15.3046	0.81	10	2	484	780	139	37
Boy	106-110	19-21	16.4413	0.81	10	2	631	536	203	69
Girl	101-105	16-18	15.0815	0.8	11	2	720	522	159	38
Girl	101-105	16-18	16.3364	0.87	11	2	641	599	153	46
Boy	106-110	16-18	14.2399	0.87	11	2	522	718	153	47
Boy	101-105	16-18	14.5125	0.93	11	2	581	581	197	81
Boy	101-105	19-21	17.2336	1	12	2	703	555	138	44
Boy	106-110	16-18	14.0537	0.93	12	2	602	582	193	63
Girl	101-105	19-21	17.1844	1	4	2.33	546	646	199	49
Girl	106-110	16-18	13.6164	1	10	2.33	593	671	145	31
Boy	101-105	19-21	19.0476	0.85	10	2.33	515	753	146	26
Boy	106-110	19-21	15.2893	0.871608	10	2.33	609	513	232	86
Girl	101-105	16-18	14.7392	0.68	11	2.33	530	781	104	24
Boy	111-115	16-18	14.3495	0.73	11	2.33	481	789	136	34
Girl	101-105	13-15	13.6054	0.89	11	2.33	537	713	155	35
Boy	106-110	16-18	15.1299	0.9	10	2.33	533	736	128	43
Girl	95-100	16-18	18	0.869672	10	2.33	520	800	104	16
Boy	106-110	19-21	17.7999	0.870784	10	2.33	657	500	226	57
Girl	106-110	19-21	17.9055	0.870819	10	2.33	667	506	218	49
Boy	106-110	16-18	13.947	0.87125	10	2.33	554	636	206	44
Boy	116-120	22-24	15.9722	0.88	8	2.67	570	675	144	50
Girl	106-110	16-18	13.975	0.8	10	2.67	723	537	135	44
Girl	101-105	16-18	16.1808	0.93	11	2.67	712	521	160	47
Girl	106-110	19-21	15.9919	0.8	11	2.67	660	571	148	61
Girl	106-110	16-18	15.2737	1	12	2.67	705	559	134	43
Girl	106-110	22-24	19.8347	0.93	12	2.67	664	507	209	61
Girl	106-110	16-18	14.8763	1	12	2.9	677	526	191	46
Girl	101-105	16-18	15.4029	1	7	3	593	664	155	28
Boy	101-105	16-18	16.1797	0.93	8	3	656	523	190	71
Girl	101-105	16-18	16.28	0.8	10	3	662	597	147	35
Boy	101-105	16-18	16.642	0.82	10	3	558	714	142	25
Boy	95-100	13-15	15.2737	0.87	10	3	608	519	238	75
Girl	106-110	16-18	16.0199	0.93	10	3	622	540	198	80
Girl	101-105	16-18	15.4029	1	11	3	657	562	171	49
Girl	106-110	16-18	15.1299	0.79	11	3	507	758	141	33
Boy	106-110	19-21	15.9919	0.93	11	3	629	519	219	73
Girl	106-110	16-18	15.7229	0.93	12	3	606	527	229	78
Boy	106-110	16-18	15.6493	0.64	9	3.33	567	641	177	55
Boy	106-110	16-18	14.0496	0.871536	10	3.33	684	525	162	70
Girl	101-105	16-18	15.5227	0.87	11	3.33	656	575	175	34
Girl	106-110	31-33	28.4799	0.68	11	3.33	712	485	188	55
Girl	106-110	19-21	15.9919	0.87	12	3.33	756	563	95	27
Girl	101-105	22-24	21.0424	0.87	11	3.67	549	766	96	29
Boy	106-110	16-18	13.7174	0.87	11	4	490	767	157	25
Girl	101-105	16-18	15.5528	0.871751	11	4	657	606	133	45
Boy	111-115	19-21	15.3894	1	12	4.33	688	415	220	116
Girl	106-110	19-21	15.7841	0.78	10	1.33	475	803	128	34
Girl	116-120	16-18	12.9273	0.92	4	2	553	756	92	39
Boy	116-120	28-30	19.4444	0.92	8	2	505	793	113	29
Girl	111-115	16-18	14.0966	0.8	10	2	594	587	196	64
Girl	116-120	16-18	13.3769	1	10	2	634	575	194	37
Boy	106-110	16-18	14.5748	0.93	10	2	692	508	173	66
Boy	111-115	16-18	13.5132	0.93	10	2	637	503	201	100
Boy	111-115	16-18	13.0809	0.93	11	2	686	614	121	18
Girl	106-110	16-18	14.5201	0.93	11	2	630	628	164	18
Girl	101-105	16-18	16.1805	0.73	11	2	729	489	165	57
Boy	121-125	28-30	19.6771	0.73	11	2	606	629	154	51
Girl	106-110	34-36	28.0992	0.85	11	2	766	469	135	69
Boy	116-120	19-21	13.8798	0.93	11	2	613	536	196	95
Boy	116-120	22-24	17.7515	0.72	9	2.33	502	759	156	23
Boy	111-115	19-21	16.2324	1	9	2.33	644	525	188	83
Boy	116-120	22-24	16.5182	0.92	10	2.33	634	589	187	31
Boy	106-110	19-21	16.5289	0.93	10	2.33	542	747	110	40
Boy	116-120	22-24	16.635	0.93	10.4532	2.33	634	638	145	23
Girl	106-110	19-21	17.3499	0.87	11	2.33	491	836	88	25
Boy	116-120	22-24	16.3496	0.867127	11	2.33	646	587	179	28
Girl	106-110	25-27	20.7838	0.867199	11	2.33	649	594	159	38
Girl	106-110	16-18	14.4407	0.867557	11	2.33	671	542	168	59
Boy	111-115	19-21	15.8871	0.867593	11	2.33	662	538	173	66
Girl	106-110	13-15	13.2249	0.867772	11	2.33	628	612	166	34
Boy	111-115	16-18	13.8272	0.867808	11	2.67	636	534	213	57
Girl	106-110	16-18	15.1502	0.867988	11	2.67	642	570	170	58
Girl	111-115	16-18	14.2034	0.868023	11	2.67	667	600	131	42
Boy	111-115	19-21	15.0408	0.870497	11	2.67	553	635	209	43
Boy	116-120	22-24	15.8001	0.95	8	2.67	691	515	187	46
Boy	106-110	16-18	14.876	0.87	9	2.67	545	694	154	47
Boy	106-110	16-18	15.5163	0.87	10	2.67	585	573	229	53
Girl	126-130	34-36	22.2219	0.76	11	2.67	544	764	108	23
Boy	111-115	25-27	19.2367	0.868059	11	2.67	741	522	126	51
Boy	116-120	19-21	14.8377	0.867844	12	2.67	654	576	146	64
Girl	101-105	16-18	15.2752	0.98	12	2.67	728	463	161	89
Girl	106-110	16-18	14.876	0.79	8	3	511	790	105	35
Girl	111-115	19-21	15.7982	1	9	3	603	597	209	30
Boy	116-120	19-21	14.8633	0.72	9	3	574	643	147	76
Girl	111-115	22-24	17.0778	0.8	10	3	571	729	125	15
Girl	106-110	19-21	15.7025	1	10	3	671	602	130	37
Girl	106-110	25-27	23.1399	0.93	10	3	720	491	168	61
Boy	111-115	22-24	18.0124	0.9	10	3	466	787	119	68
Girl	111-115	22-24	17.0132	0.87	11	3	615	686	113	27
Boy	116-120	22-24	16.0165	1	11	3	592	628	174	46
Boy	116-120	19-21	15.2348	1	11	3	577	627	197	38
Girl	116-120	19-21	14.2426	1	12	3	583	594	209	54
Boy	111-115	22-24	17.3827	0.8	12	3	663	592	163	22
Girl	106-110	19-21	17.0383	0.93	10	3.33	649	527	184	80
Girl	106-110	16-18	14.2823	0.95	11	3.33	618	634	170	19
Boy	111-115	22-24	18.8366	1	12	3.33	590	602	192	56
Girl	106-110	19-21	15.7957	0.98	12	3.33	644	572	165	60
Boy	101-105	13-15	14.2772	0.93	12	3.33	592	626	159	63
Girl	116-120	19-21	14.245	0.87	12	4	616	586	188	50
Girl	116-120	22-24	17.6159	0.98	12	4	596	599	183	61
Boy	121-125	25-27	17.1974	1	12	4	625	616	130	69
Boy	111-115	19-21	16.8613	0.8	12	4	600	587	176	77
Boy	116-120	25-27	18.0556	0.8	11	1.67	477	823	112	28
Boy	111-115	22-24	17.6959	0.87	11	2	584	623	191	43
Boy	126-130	34-36	21.3018	0.867378	12	0.67	610	630	164	37
Boy	111-115	16-18	13.6106	0.870318	12	2.67	515	736	145	44
Boy	121-125	22-24	15.1169	0.8	11	2.67	612	570	211	47
Boy	126-130	28-30	18.8964	0.72	10	3	774	483	145	38
Girl	111-115	19-21	15.1229	1	11	3	650	622	137	31
Girl	111-115	16-18	13.9806	1	11	3.33	482	773	139	46
Boy	121-125	22-24	15.9777	0.59	12	3.67	473	783	140	44
Boy	116-120	19-21	13.8889	1	12	4	508	792	116	25
Boy	101-105	16-18	16.3265	0.69	9	2	536	651	176	77
Girl	95-100	13-15	13.9383	0.81	7	2.67	569	704	132	34
Boy	101-105	13-15	13.6676	0.51	12	0.33	524	727	137	52
Girl	111-115	19-21	15.3497	0.93	9	0.33	491	770	138	40
Boy	111-115	19-21	16.4461	0.63	9	1	528	820	86	7
Girl	101-105	13-15	14.1389	0.87	10	1	617	558	202	64
Girl	106-110	16-18	14.5801	0.9	9	1.33	533	764	120	23
Boy	111-115	25-27	19.6597	0.9	9	1.33	507	789	117	27
Girl	106-110	16-18	13.975	0.97	9	1.33	517	789	103	31
Boy	111-115	19-21	16.6027	0.37	12	1.33	533	718	146	43
Boy	95-100	13-15	13	0.65	11	1.67	553	812	69	6
Girl	106-110	16-18	14.876	0.85	12	1.67	495	830	100	15
Girl	101-105	16-18	17.0993	1	4	2	600	602	182	57
Boy	116-120	13-15	10.7728	0.79	4	2	560	729	114	37
Boy	111-115	19-21	15.6629	0.48	9	2	567	713	138	23
Girl	101-105	16-18	14.5125	0.72	9	2	509	727	163	41
Girl	101-105	16-18	14.4711	1	9	2	556	639	193	51
Girl	106-110	16-18	14.8485	0.97	10	2	567	729	125	19
Boy	106-110	16-18	14.8485	1	10	2	558	782	84	16
Girl	101-105	16-18	15.9844	0.8	10	2	665	548	179	48
Girl	101-105	16-18	16.2442	1	10	2	664	543	164	69
Boy	95-100	13-15	15.3046	0.81	10	2	484	780	139	37
Boy	106-110	19-21	16.4413	0.81	10	2	631	536	203	69
Girl	101-105	16-18	15.0815	0.8	11	2	720	522	159	38
Girl	101-105	16-18	16.3364	0.87	11	2	641	599	153	46
Boy	106-110	16-18	14.2399	0.87	11	2	522	718	153	47
Boy	101-105	16-18	14.5125	0.93	11	2	581	581	197	81
Boy	101-105	19-21	17.2336	1	12	2	703	555	138	44
Boy	106-110	16-18	14.0537	0.93	12	2	602	582	193	63
Girl	101-105	19-21	17.1844	1	4	2.33	546	646	199	49
Girl	106-110	16-18	13.6164	1	10	2.33	593	671	145	31
Boy	101-105	19-21	19.0476	0.85	10	2.33	515	753	146	26
Boy	106-110	19-21	15.2893	0.871608	10	2.33	609	513	232	86
Girl	101-105	16-18	14.7392	0.68	11	2.33	530	781	104	24
Boy	111-115	16-18	14.3495	0.73	11	2.33	481	789	136	34
Girl	101-105	13-15	13.6054	0.89	11	2.33	537	713	155	35
Boy	106-110	16-18	15.1299	0.9	10	2.33	533	736	128	43
Girl	95-100	16-18	18	0.869672	10	2.33	520	800	104	16
Boy	106-110	19-21	17.7999	0.870784	10	2.33	657	500	226	57
Girl	106-110	19-21	17.9055	0.870819	10	2.33	667	506	218	49
Boy	106-110	16-18	13.947	0.87125	10	2.33	554	636	206	44
Boy	116-120	22-24	15.9722	0.88	8	2.67	570	675	144	50
Girl	106-110	16-18	13.975	0.8	10	2.67	723	537	135	44
Girl	101-105	16-18	16.1808	0.93	11	2.67	712	521	160	47
Girl	106-110	19-21	15.9919	0.8	11	2.67	660	571	148	61
Girl	106-110	16-18	15.2737	1	12	2.67	705	559	134	43
Girl	106-110	22-24	19.8347	0.93	12	2.67	664	507	209	61
Girl	106-110	16-18	14.8763	1	12	2.9	677	526	191	46
Girl	101-105	16-18	15.4029	1	7	3	593	664	155	28
Boy	101-105	16-18	16.1797	0.93	8	3	656	523	190	71
Girl	101-105	16-18	16.28	0.8	10	3	662	597	147	35
Boy	101-105	16-18	16.642	0.82	10	3	558	714	142	25
Boy	95-100	13-15	15.2737	0.87	10	3	608	519	238	75
Girl	106-110	16-18	16.0199	0.93	10	3	622	540	198	80
Girl	101-105	16-18	15.4029	1	11	3	657	562	171	49
Girl	106-110	16-18	15.1299	0.79	11	3	507	758	141	33
Boy	106-110	19-21	15.9919	0.93	11	3	629	519	219	73
Girl	106-110	16-18	15.7229	0.93	12	3	606	527	229	78
Boy	106-110	16-18	15.6493	0.64	9	3.33	567	641	177	55
Boy	106-110	16-18	14.0496	0.871536	10	3.33	684	525	162	70
Girl	101-105	16-18	15.5227	0.87	11	3.33	656	575	175	34
Girl	106-110	31-33	28.4799	0.68	11	3.33	712	485	188	55
Girl	106-110	19-21	15.9919	0.87	12	3.33	756	563	95	27
Girl	101-105	22-24	21.0424	0.87	11	3.67	549	766	96	29
Boy	106-110	16-18	13.7174	0.87	11	4	490	767	157	25
Girl	101-105	16-18	15.5528	0.871751	11	4	657	606	133	45
Boy	111-115	19-21	15.3894	1	12	4.33	688	415	220	116
Girl	106-110	19-21	15.7841	0.78	10	1.33	475	803	128	34
Girl	116-120	16-18	12.9273	0.92	4	2	553	756	92	39
Boy	116-120	28-30	19.4444	0.92	8	2	505	793	113	29
Girl	111-115	16-18	14.0966	0.8	10	2	594	587	196	64
Girl	116-120	16-18	13.3769	1	10	2	634	575	194	37
Boy	106-110	16-18	14.5748	0.93	10	2	692	508	173	66
Boy	111-115	16-18	13.5132	0.93	10	2	637	503	201	100
Boy	111-115	16-18	13.0809	0.93	11	2	686	614	121	18
Girl	106-110	16-18	14.5201	0.93	11	2	630	628	164	18
Girl	101-105	16-18	16.1805	0.73	11	2	729	489	165	57
Boy	121-125	28-30	19.6771	0.73	11	2	606	629	154	51
Girl	106-110	34-36	28.0992	0.85	11	2	766	469	135	69
Boy	116-120	19-21	13.8798	0.93	11	2	613	536	196	95
Boy	116-120	22-24	17.7515	0.72	9	2.33	502	759	156	23
Boy	111-115	19-21	16.2324	1	9	2.33	644	525	188	83
Boy	116-120	22-24	16.5182	0.92	10	2.33	634	589	187	31
Boy	106-110	19-21	16.5289	0.93	10	2.33	542	747	110	40
Boy	116-120	22-24	16.635	0.93	10.4532	2.33	634	638	145	23
Girl	106-110	19-21	17.3499	0.87	11	2.33	491	836	88	25
Boy	116-120	22-24	16.3496	0.867127	11	2.33	646	587	179	28
Girl	106-110	25-27	20.7838	0.867199	11	2.33	649	594	159	38
Girl	106-110	16-18	14.4407	0.867557	11	2.33	671	542	168	59
Boy	111-115	19-21	15.8871	0.867593	11	2.33	662	538	173	66
Girl	106-110	13-15	13.2249	0.867772	11	2.33	628	612	166	34
Boy	111-115	16-18	13.8272	0.867808	11	2.67	636	534	213	57
Girl	106-110	16-18	15.1502	0.867988	11	2.67	642	570	170	58
Girl	111-115	16-18	14.2034	0.868023	11	2.67	667	600	131	42
Boy	111-115	19-21	15.0408	0.870497	11	2.67	553	635	209	43
Boy	116-120	22-24	15.8001	0.95	8	2.67	691	515	187	46
Boy	106-110	16-18	14.876	0.87	9	2.67	545	694	154	47
Boy	106-110	16-18	15.5163	0.87	10	2.67	585	573	229	53
Girl	126-130	34-36	22.2219	0.76	11	2.67	544	764	108	23
Boy	111-115	25-27	19.2367	0.868059	11	2.67	741	522	126	51
Boy	116-120	19-21	14.8377	0.867844	12	2.67	654	576	146	64
Girl	101-105	16-18	15.2752	0.98	12	2.67	728	463	161	89
Girl	106-110	16-18	14.876	0.79	8	3	511	790	105	35
Girl	111-115	19-21	15.7982	1	9	3	603	597	209	30
Boy	116-120	19-21	14.8633	0.72	9	3	574	643	147	76
Girl	111-115	22-24	17.0778	0.8	10	3	571	729	125	15
Girl	106-110	19-21	15.7025	1	10	3	671	602	130	37
Girl	106-110	25-27	23.1399	0.93	10	3	720	491	168	61
Boy	111-115	22-24	18.0124	0.9	10	3	466	787	119	68
Girl	111-115	22-24	17.0132	0.87	11	3	615	686	113	27
Boy	116-120	22-24	16.0165	1	11	3	592	628	174	46
Boy	116-120	19-21	15.2348	1	11	3	577	627	197	38
Girl	116-120	19-21	14.2426	1	12	3	583	594	209	54
Boy	111-115	22-24	17.3827	0.8	12	3	663	592	163	22
Girl	106-110	19-21	17.0383	0.93	10	3.33	649	527	184	80
Girl	106-110	16-18	14.2823	0.95	11	3.33	618	634	170	19
Boy	111-115	22-24	18.8366	1	12	3.33	590	602	192	56
Girl	106-110	19-21	15.7957	0.98	12	3.33	644	572	165	60
Boy	101-105	13-15	14.2772	0.93	12	3.33	592	626	159	63
Girl	116-120	19-21	14.245	0.87	12	4	616	586	188	50
Girl	116-120	22-24	17.6159	0.98	12	4	596	599	183	61
Boy	121-125	25-27	17.1974	1	12	4	625	616	130	69
Boy	111-115	19-21	16.8613	0.8	12	4	600	587	176	77
Boy	116-120	25-27	18.0556	0.8	11	1.67	477	823	112	28
Boy	111-115	22-24	17.6959	0.87	11	2	584	623	191	43
Boy	126-130	34-36	21.3018	0.867378	12	0.67	610	630	164	37
Boy	111-115	16-18	13.6106	0.870318	12	2.67	515	736	145	44
Boy	121-125	22-24	15.1169	0.8	11	2.67	612	570	211	47
Boy	126-130	28-30	18.8964	0.72	10	3	774	483	145	38
Girl	111-115	19-21	15.1229	1	11	3	650	622	137	31
Girl	111-115	16-18	13.9806	1	11	3.33	482	773	139	46
Boy	121-125	22-24	15.9777	0.59	12	3.67	473	783	140	44
Boy	116-120	19-21	13.8889	1	12	4	508	792	116	25

## Sheet: Sheet1
1	105	101-105	18	16-18
2	94.7	95-100	12.5	13-15
3	103	101-105	14.5	13-15
4	115	111-115	20.3	19-21
5	113	111-115	21	19-21
6	103	101-105	15	13-15
7	109.4	106-110	17.45	16-18
8	115	111-115	26	25-27
9	107	106-110	16	16-18
10	113	111-115	21.2	19-21
11	100	95-100	13	13-15
12	110	106-110	18	16-18
13	102.6	101-105	18	16-18
14	118	116-120	15	13-15
15	113	111-115	20	19-21
16	105	101-105	16	16-18
17	105.15	101-105	16	16-18
18	107	106-110	17	16-18
19	107	106-110	17	16-18
20	101.6	101-105	16.5	16-18
21	102.3	101-105	17	16-18
22	99	95-100	15	13-15
23	107.5	106-110	19	19-21
24	103	101-105	16	16-18
25	103.5	101-105	17.5	16-18
26	106	106-110	16	16-18
27	105	101-105	16	16-18
28	105	101-105	19	19-21
29	106.7	106-110	16	16-18
30	105.15	101-105	19	19-21
31	108.4	106-110	16	16-18
32	105	101-105	21	19-21
33	110	106-110	18.5	19-21
34	105	101-105	16.25	16-18
35	112	111-115	18	16-18
36	105	101-105	15	13-15
37	106	106-110	17	16-18
38	100	95-100	18	16-18
39	106	106-110	20	19-21
40	107	106-110	20.5	19-21
41	107.525	106-110	16.125	16-18
42	120	116-120	23	22-24
43	107	106-110	16	16-18
44	102.5	101-105	17	16-18
45	109	106-110	19	19-21
46	105.5	106-110	17	16-18
47	110	106-110	24	22-24
48	106.9	106-110	17	16-18
49	103.5	101-105	16.5	16-18
50	104	101-105	17.5	16-18
51	105.15	101-105	18	16-18
52	104	101-105	18	16-18
53	99.1	95-100	15	13-15
54	106	106-110	18	16-18
55	103.5	101-105	16.5	16-18
56	106	106-110	17	16-18
57	109	106-110	19	19-21
58	105.5	106-110	17.5	16-18
59	106.8	106-110	17.85	16-18
60	110	106-110	17	16-18
61	103.1	101-105	16.5	16-18
62	106	106-110	32	31-33
63	109	106-110	19	19-21
64	102.25	101-105	22	22-24
65	108	106-110	16	16-18
66	103	101-105	16.5	16-18
67	114	111-115	20	19-21
68	108.7	106-110	18.65	19-21
69	118	116-120	18	16-18
70	120	116-120	28	28-30
71	113	111-115	18	16-18
72	116	116-120	18	16-18
73	108	106-110	17	16-18
74	110.5	111-115	16.5	16-18
75	114	111-115	17	16-18
76	106.6	106-110	16.5	16-18
77	103.7	101-105	17.4	16-18
78	121.4	121-125	29	28-30
79	110	106-110	34	34-36
80	117	116-120	19	19-21
81	117	116-120	24.3	22-24
82	111	111-115	20	19-21
83	118	116-120	23	22-24
84	110	106-110	20	19-21
85	116.3	116-120	22.5	22-24
86	107.5	106-110	20.05	19-21
87	116	116-120	22	22-24
88	109.675	106-110	25	25-27
89	108.5	106-110	17	16-18
90	112.2	111-115	20	19-21
91	106.5	106-110	15	13-15
92	112.5	111-115	17.5	16-18
93	109	106-110	18	16-18
94	111	111-115	17.5	16-18
95	114.3	111-115	19.65	19-21
96	118	116-120	22	22-24
97	110	106-110	18	16-18
98	106.2	106-110	17.5	16-18
99	125.5	126-130	35	34-36
100	114	111-115	25	25-27
101	116.1	116-120	20	19-21
102	103.3	101-105	16.3	16-18
103	110	106-110	18	16-18
104	111.1	111-115	19.5	19-21
105	116	116-120	20	19-21
106	113.5	111-115	22	22-24
107	110	106-110	19	19-21
108	106	106-110	26	25-27
109	113	111-115	23	22-24
110	115	111-115	22.5	22-24
111	117.2	116-120	22	22-24
112	116	116-120	20.5	19-21
113	115.5	116-120	19	19-21
114	112.5	111-115	22	22-24
115	105.6	106-110	19	19-21
116	109.1	106-110	17	16-18
117	110.5	111-115	23	22-24
118	109.675	106-110	19	19-21
119	102.5	101-105	15	13-15
120	117	116-120	19.5	19-21
121	115.5	116-120	23.5	22-24
122	125.3	121-125	27	25-27
123	111.6	111-115	21	19-21
124	120	116-120	26	25-27
125	111.5	111-115	22	22-24
126	130	126-130	36	34-36
127	115	111-115	18	16-18
128	122	121-125	22.5	22-24
129	126	126-130	30	28-30
130	115	111-115	20	19-21
131	112.2	111-115	17.6	16-18
132	120.5	121-125	23.2	22-24
133	120	116-120	20	19-21
134	105	101-105	18	16-18
135	94.7	95-100	12.5	13-15
136	103	101-105	14.5	13-15
137	115	111-115	20.3	19-21
138	113	111-115	21	19-21
139	103	101-105	15	13-15
140	109.4	106-110	17.45	16-18
141	115	111-115	26	25-27
142	107	106-110	16	16-18
143	113	111-115	21.2	19-21
144	100	95-100	13	13-15
145	110	106-110	18	16-18
146	102.6	101-105	18	16-18
147	118	116-120	15	13-15
148	113	111-115	20	19-21
149	105	101-105	16	16-18
150	105.15	101-105	16	16-18
151	107	106-110	17	16-18
152	107	106-110	17	16-18
153	101.6	101-105	16.5	16-18
154	102.3	101-105	17	16-18
155	99	95-100	15	13-15
156	107.5	106-110	19	19-21
157	103	101-105	16	16-18
158	103.5	101-105	17.5	16-18
159	106	106-110	16	16-18
160	105	101-105	16	16-18
161	105	101-105	19	19-21
162	106.7	106-110	16	16-18
163	105.15	101-105	19	19-21
164	108.4	106-110	16	16-18
165	105	101-105	21	19-21
166	110	106-110	18.5	19-21
167	105	101-105	16.25	16-18
168	112	111-115	18	16-18
169	105	101-105	15	13-15
170	106	106-110	17	16-18
171	100	95-100	18	16-18
172	106	106-110	20	19-21
173	107	106-110	20.5	19-21
174	107.525	106-110	16.125	16-18
175	120	116-120	23	22-24
176	107	106-110	16	16-18
177	102.5	101-105	17	16-18
178	109	106-110	19	19-21
179	105.5	106-110	17	16-18
180	110	106-110	24	22-24
181	106.9	106-110	17	16-18
182	103.5	101-105	16.5	16-18
183	104	101-105	17.5	16-18
184	105.15	101-105	18	16-18
185	104	101-105	18	16-18
186	99.1	95-100	15	13-15
187	106	106-110	18	16-18
188	103.5	101-105	16.5	16-18
189	106	106-110	17	16-18
190	109	106-110	19	19-21
191	105.5	106-110	17.5	16-18
192	106.8	106-110	17.85	16-18
193	110	106-110	17	16-18
194	103.1	101-105	16.5	16-18
195	106	106-110	32	31-33
196	109	106-110	19	19-21
197	102.25	101-105	22	22-24
198	108	106-110	16	16-18
199	103	101-105	16.5	16-18
200	114	111-115	20	19-21
201	108.7	106-110	18.65	19-21
202	118	116-120	18	16-18
203	120	116-120	28	28-30
204	113	111-115	18	16-18
205	116	116-120	18	16-18
206	108	106-110	17	16-18
207	110.5	111-115	16.5	16-18
208	114	111-115	17	16-18
209	106.6	106-110	16.5	16-18
210	103.7	101-105	17.4	16-18
211	121.4	121-125	29	28-30
212	110	106-110	34	34-36
213	117	116-120	19	19-21
214	117	116-120	24.3	22-24
215	111	111-115	20	19-21
216	118	116-120	23	22-24
217	110	106-110	20	19-21
218	116.3	116-120	22.5	22-24
219	107.5	106-110	20.05	19-21
220	116	116-120	22	22-24
221	109.675	106-110	25	25-27
222	108.5	106-110	17	16-18
223	112.2	111-115	20	19-21
224	106.5	106-110	15	13-15
225	112.5	111-115	17.5	16-18
226	109	106-110	18	16-18
227	111	111-115	17.5	16-18
228	114.3	111-115	19.65	19-21
229	118	116-120	22	22-24
230	110	106-110	18	16-18
231	106.2	106-110	17.5	16-18
232	125.5	126-130	35	34-36
233	114	111-115	25	25-27
234	116.1	116-120	20	19-21
235	103.3	101-105	16.3	16-18
236	110	106-110	18	16-18
237	111.1	111-115	19.5	19-21
238	116	116-120	20	19-21
239	113.5	111-115	22	22-24
240	110	106-110	19	19-21
241	106	106-110	26	25-27
242	113	111-115	23	22-24
243	115	111-115	22.5	22-24
244	117.2	116-120	22	22-24
245	116	116-120	20.5	19-21
246	115.5	116-120	19	19-21
247	112.5	111-115	22	22-24
248	105.6	106-110	19	19-21
249	109.1	106-110	17	16-18
250	110.5	111-115	23	22-24
251	109.675	106-110	19	19-21
252	102.5	101-105	15	13-15
253	117	116-120	19.5	19-21
254	115.5	116-120	23.5	22-24
255	125.3	121-125	27	25-27
256	111.6	111-115	21	19-21
257	120	116-120	26	25-27
258	111.5	111-115	22	22-24
259	130	126-130	36	34-36
260	115	111-115	18	16-18
261	122	121-125	22.5	22-24
262	126	126-130	30	28-30
263	115	111-115	20	19-21
264	112.2	111-115	17.6	16-18
265	120.5	121-125	23.2	22-24
266	120	116-120	20	19-21
